# Supplementary material for: Separation of benzene and toluene associated with vapochromic behaviors by hybrid[4]arene-based co-crystals
Source: Nat Commun. 2024 Feb 10;15:1260. doi: 10.1038/s41467-024-45592-6 (PMC10858960; doi:10.1038/s41467-024-45592-6)
Supplement: Supplementary file 4 — Supplementary Data 1 [file 41467_2024_45592_MOESM4_ESM.xlsx]

## Sheet: Cartesian Coordinates of the op
	O	1.99571	0.330984	3.22049
	O	5.16538	2.12821	0.510026
	O	2.72681	6.2196	-0.514699
	O	-0.276919	4.32609	-3.17243
	C	-0.510698	-1.27428	0.250563
	C	-0.853548	-1.37896	1.62553
	H	-1.78088	-1.8608	1.91207
	C	-0.049709	-0.852056	2.60992
	H	-0.3508	-0.948847	3.64558
	C	1.15633	-0.187296	2.27713
	C	1.76168	0.053413	4.60435
	H	1.65204	-1.02768	4.75605
	H	0.832498	0.542287	4.92943
	C	2.95393	0.58382	5.37917
	H	3.08179	1.65598	5.20517
	H	3.86517	0.065388	5.07051
	H	2.80607	0.419998	6.45103
	C	1.54286	-0.040037	0.945155
	C	2.86291	0.630469	0.630075
	H	3.35136	0.098548	-0.196493
	H	3.52406	0.498231	1.48959
	C	2.8146	2.11748	0.301985
	C	4.01412	2.84686	0.269311
	C	4.01919	4.21947	0.00106
	H	4.94896	4.7695	-0.011483
	C	2.80994	4.87573	-0.254249
	C	1.59102	4.17623	-0.2589
	C	1.63198	2.81022	0.027802
	H	0.697931	2.26031	0.039636
	C	6.39399	2.83117	0.604381
	H	6.36868	3.58232	1.40382
	H	6.65592	3.3233	-0.34119
	H	7.15404	2.08366	0.83723
	C	3.91925	6.98161	-0.554099
	H	3.61688	8.00478	-0.783238
	H	4.60453	6.62662	-1.33523
	H	4.44231	6.97047	0.411333
	C	0.305557	4.93573	-0.562561
	H	0.064996	5.58659	0.287492
	H	0.509685	5.61507	-1.39297
	C	-0.904389	4.09831	-0.919218
	C	-1.79724	3.59222	0.076677
	C	-3.20439	2.64303	-1.68339
	H	-4.06865	2.07254	-2.00264
	C	-2.32799	3.10677	-2.63603
	H	-2.52907	2.90472	-3.68104
	C	-1.17523	3.83693	-2.25802
	C	-0.523278	4.14682	-4.5636
	H	-1.49127	4.58953	-4.83886
	H	-0.564354	3.0753	-4.80624
	C	0.610216	4.82188	-5.31616
	H	0.644656	5.88968	-5.08297
	H	0.46908	4.70538	-6.39514
	H	1.5711	4.37889	-5.0404
	O	-1.74682	-2.27371	-3.0437
	O	-4.96324	-3.96343	-0.44407
	O	-7.4585	0.168156	0.219414
	O	-4.47496	2.08479	2.95159
	C	0.700355	-0.568768	-0.081056
	C	1.02619	-0.435794	-1.45745
	H	1.90405	0.128579	-1.74914
	C	0.232866	-0.980961	-2.44061
	H	0.513487	-0.85134	-3.47849
	C	-0.940665	-1.69987	-2.10449
	C	-1.32621	-2.31266	-4.41031
	H	-0.317883	-2.73981	-4.47963
	H	-1.29668	-1.29281	-4.81935
	C	-2.32396	-3.17178	-5.16505
	H	-3.33374	-2.76211	-5.07262
	H	-2.31977	-4.19038	-4.76922
	H	-2.05832	-3.20846	-6.22609
	C	-1.32145	-1.85708	-0.77163
	C	-2.55522	-2.67281	-0.449626
	H	-2.37094	-3.27767	0.448735
	H	-2.70927	-3.39311	-1.25608
	C	-3.85388	-1.89832	-0.260908
	C	-5.06758	-2.60568	-0.273081
	C	-6.29035	-1.94436	-0.116383
	H	-7.21647	-2.50058	-0.135757
	C	-6.30389	-0.557239	0.067386
	C	-5.10989	0.182762	0.107749
	C	-3.91295	-0.516301	-0.064719
	H	-2.98488	0.043484	-0.045467
	C	-6.14933	-4.73372	-0.512708
	H	-6.78853	-4.42318	-1.34958
	H	-6.72772	-4.67542	0.418852
	H	-5.83139	-5.76566	-0.670566
	C	-8.69751	-0.516406	0.220166
	H	-9.46452	0.246278	0.365043
	H	-8.75922	-1.24719	1.03741
	H	-8.8798	-1.03112	-0.732551
	C	-5.18424	1.68845	0.329441
	H	-5.61424	2.16094	-0.562778
	H	-5.90895	1.87227	1.1257
	C	-3.88928	2.38243	0.69518
	C	-2.98203	2.86581	-0.298875
	C	-1.55095	3.77413	1.46309
	H	-0.65355	4.28896	1.7858
	C	-2.41117	3.28231	2.41648
	H	-2.18006	3.43334	3.46391
	C	-3.58387	2.58539	2.03679
	C	-4.25101	2.30045	4.34135
	H	-4.19249	3.37744	4.55486
	H	-3.29719	1.84656	4.6463
	C	-5.40886	1.66552	5.09171
	H	-6.35656	2.12392	4.79593
	H	-5.27866	1.79956	6.17003
	H	-5.46356	0.594722	4.87752
	N	3.43484	-3.37282	-3.3944
	N	3.98617	-2.62229	3.41241
	C	2.98728	-3.56084	-2.33799
	C	2.45567	-3.78903	-1.02758
	C	3.15664	-3.32239	0.088299
	H	4.09213	-2.79353	-0.045659
	C	2.65296	-3.52485	1.37721
	C	3.38198	-3.02791	2.5054
	N	0.458926	-4.64454	3.92164
	N	-0.096967	-5.39366	-2.88673
	C	0.897203	-4.44531	2.86336
	C	1.42989	-4.21912	1.55338
	C	0.735806	-4.69429	0.437099
	H	-0.200441	-5.22199	0.571482
	C	1.23254	-4.48364	-0.8529
	C	0.501201	-4.97813	-1.98021
	C	6.49401	-1.9218	-1.68037
	H	6.36337	-1.75763	-2.74502
	C	6.22278	-0.917726	-0.750059
	H	5.8754	0.062952	-1.0596
	C	6.39584	-1.20041	0.605993
	H	6.1794	-0.45284	1.36173
	C	6.83594	-2.47535	0.97043
	H	6.97173	-2.72822	2.01999
	C	6.9288	-3.16332	-1.20958
	H	7.14527	-3.96803	-1.90989
	N	7.09918	-3.45053	0.088416
N 7.09917600 -3.45053300 0.08841600
