# Supplementary material for: Separation of benzene and toluene associated with vapochromic behaviors by hybrid[4]arene-based co-crystals
Source: Nat Commun. 2024 Feb 10;15:1260. doi: 10.1038/s41467-024-45592-6 (PMC10858960; doi:10.1038/s41467-024-45592-6)
Supplement: Supplementary file 5 — Supplementary Data 2 [file 41467_2024_45592_MOESM5_ESM.xlsx]

## Sheet: Tol
	O	1.85548	0.501694	3.20278
	O	4.73619	2.77339	0.35643
	O	1.7954	6.57528	-0.437476
	O	-1.0468	4.48682	-2.95616
	C	-0.472798	-1.26804	0.180707
	C	-0.776164	-1.48286	1.55215
	H	-1.62911	-2.09342	1.8241
	C	-0.029908	-0.904898	2.55308
	H	-0.298972	-1.08944	3.58562
	C	1.07542	-0.074937	2.2417
	C	1.67723	0.132738	4.57311
	H	1.71027	-0.95924	4.67442
	H	0.697068	0.481611	4.92786
	C	2.80099	0.776779	5.36414
	H	2.78813	1.86323	5.23932
	H	3.76756	0.394811	5.02609
	H	2.68874	0.546833	6.42818
	C	1.41846	0.184151	0.915018
	C	2.6375	1.02988	0.616016
	H	3.19439	0.582614	-0.217166
	H	3.31053	0.970399	1.47469
	C	2.39522	2.50246	0.310635
	C	3.50121	3.36176	0.20373
	C	3.33431	4.7276	-0.045405
	H	4.19419	5.37797	-0.11461
	C	2.04408	5.24632	-0.204757
	C	0.913567	4.41483	-0.13374
	C	1.12686	3.05971	0.130463
	H	0.263732	2.40733	0.196952
	C	5.89058	3.59594	0.311178
	H	5.87893	4.35327	1.10548
	H	5.99459	4.09712	-0.659798
	H	6.74163	2.92984	0.460613
	C	2.89132	7.46251	-0.560444
	H	2.46295	8.44716	-0.755162
	H	3.54881	7.18581	-1.39531
	H	3.48588	7.50705	0.361746
	C	-0.469198	5.02353	-0.332962
	H	-0.752453	5.57875	0.570115
	H	-0.389424	5.77696	-1.11908
	C	-1.57743	4.06163	-0.707361
	C	-2.37209	3.39499	0.276974
	C	-3.69625	2.36774	-1.50396
	H	-4.48994	1.70911	-1.83645
	C	-2.91194	2.98902	-2.44718
	H	-3.11478	2.81866	-3.4975
	C	-1.85048	3.83878	-2.05278
	C	-1.29891	4.34256	-4.35018
	H	-2.32119	4.66999	-4.58821
	H	-1.20861	3.28714	-4.64445
	C	-0.277303	5.19176	-5.08646
	H	-0.37388	6.24306	-4.80148
	H	-0.42606	5.10875	-6.16753
	H	0.737826	4.86303	-4.84776
	O	-1.62804	-2.25227	-3.14735
	O	-4.56133	-4.46371	-0.613194
	O	-7.54616	-0.727094	0.317247
	O	-4.75746	1.40599	3.11722
	C	0.633375	-0.398975	-0.127219
	C	0.91879	-0.159567	-1.49809
	H	1.71541	0.52318	-1.76887
	C	0.184187	-0.751644	-2.49952
	H	0.430175	-0.537791	-3.53222
	C	-0.884797	-1.62784	-2.18834
	C	-1.23995	-2.15429	-4.52042
	H	-0.188222	-2.44514	-4.63415
	H	-1.34954	-1.11606	-4.86445
	C	-2.14013	-3.08613	-5.31073
	H	-3.19088	-2.81464	-5.17561
	H	-1.99802	-4.11793	-4.97984
	H	-1.89829	-3.02509	-6.37633
	C	-1.22057	-1.89777	-0.861489
	C	-2.33567	-2.87889	-0.568495
	H	-2.05966	-3.50057	0.294265
	H	-2.41295	-3.5706	-1.41012
	C	-3.71842	-2.2876	-0.322523
	C	-4.83303	-3.14179	-0.362576
	C	-6.12661	-2.65144	-0.154368
	H	-6.97518	-3.31904	-0.195809
	C	-6.31203	-1.28997	0.110094
	C	-5.22074	-0.407437	0.180322
	C	-3.94834	-0.937559	-0.045718
	H	-3.09827	-0.266288	-0.003932
	C	-5.64181	-5.37303	-0.713995
	H	-6.33007	-5.09943	-1.52448
	H	-6.20628	-5.44144	0.225417
	H	-5.19927	-6.34578	-0.935084
	C	-8.68842	-1.56259	0.29085
	H	-9.54306	-0.91315	0.487899
	H	-8.64287	-2.34039	1.06463
	H	-8.82099	-2.04166	-0.688326
	C	-5.48146	1.06126	0.491476
	H	-5.99393	1.52238	-0.362272
	H	-6.20094	1.10515	1.31218
	C	-4.27648	1.89624	0.869592
	C	-3.46565	2.54401	-0.114261
	C	-2.1135	3.53308	1.66635
	H	-1.28006	4.14041	1.99952
	C	-2.87801	2.88548	2.60808
	H	-2.6392	3.00926	3.65734
	C	-3.96268	2.065	2.21388
	C	-4.51925	1.56799	4.51174
	H	-4.5914	2.62935	4.78971
	H	-3.5064	1.22374	4.7656
	C	-5.56306	0.747106	5.24897
	H	-6.5701	1.09593	5.00407
	H	-5.4175	0.834501	6.33013
	H	-5.48784	-0.307698	4.97109
	N	3.75453	-2.61371	-3.55699
	N	4.16097	-2.27841	3.31816
	C	3.33264	-2.91213	-2.5156
	C	2.82433	-3.28395	-1.22888
	C	3.45768	-2.8144	-0.073452
	H	4.32596	-2.17096	-0.15695
	C	2.96869	-3.16388	1.18985
	C	3.62297	-2.67205	2.36543
	N	0.904398	-4.71383	3.61638
	N	0.498875	-5.05753	-3.23018
	C	1.32259	-4.38624	2.58216
	C	1.834	-4.00666	1.29937
	C	1.2098	-4.4824	0.14302
	H	0.340922	-5.12363	0.22622
	C	1.69079	-4.12837	-1.12096
	C	1.03438	-4.63125	-2.29008
	C	6.65645	-1.24484	-1.70019
	H	6.53035	-1.17966	-2.77668
	C	6.18456	-0.221838	-0.874009
	H	5.69667	0.651898	-1.2944
	C	6.33275	-0.332519	0.511559
	H	5.94876	0.452005	1.1561
	C	6.9521	-1.45583	1.06367
	H	7.04845	-1.53887	2.14297
	C	7.43766	-2.48677	0.245858
	C	7.27539	-2.36543	-1.14153
	H	7.63555	-3.15888	-1.79188
	C	8.13618	-3.68495	0.845413
	H	7.72199	-3.94111	1.82524
	H	9.20594	-3.48749	0.98809
	H	8.0526	-4.56376	0.199153
	H	8.0526	-4.56376	0.199153
